# Supplementary material for: Regional impact of aging population on economic development in China: Evidence from panel threshold regression (PTR)
Source: PLoS One. 2023 Mar 14;18(3):e0282913. doi: 10.1371/journal.pone.0282913 (PMC10013891; doi:10.1371/journal.pone.0282913)
Supplement: S1 Dataset — (XLSX) [file pone.0282913.s001.xlsx]

## Sheet: Eastern China
Year	Code	LPCGDP	LODR	LIL	LEI	LUE	LCDR	LWP
2002	1	10.3807	2.63189	1.67673	17.1003	0.336472	2.68785	4.354
2003	1	10.5073	2.66026	1.5281	17.2602	0.336472	2.60269	4.35975
2004	1	10.655	2.64617	1.49901	17.5725	0.262364	2.5337	4.36844
2005	1	10.7618	2.6174	1.36499	17.7949	0.741937	2.56495	4.36824
2006	1	10.8863	2.66026	1.49704	18.0706	0.693147	2.5416	4.36685
2007	1	11.0608	2.5416	1.20754	18.2227	0.587787	2.48491	4.38424
2008	1	11.1352	2.55723	1.13471	18.3698	0.587787	2.49321	4.38216
2009	1	11.1713	2.5337	1.01167	18.2824	0.336472	2.5177	4.38188
2010	1	11.2684	2.45531	0.789399	18.5223	0.336472	2.44235	4.39803
2011	1	11.3663	2.37024	0.547202	18.6777	0.336472	2.36085	4.41196
2012	1	11.4412	2.35138	0.380794	18.6727	0.262364	2.43361	4.40706
2013	1	11.5231	2.35138	0.418817	18.695	0.182322	2.50144	4.4006
2014	1	11.585	2.35138	0.3916	18.7791	0.262364	2.52573	4.39798
2015	1	11.6497	2.60269	0.541817	18.689	0.336472	2.54945	4.37225
2016	1	11.7322	2.7213	0.444305	18.6222	0.336472	2.64617	4.34876
2017	1	11.8321	2.79117	0.20674	18.6164	0.336472	2.66026	4.33841
2018	1	11.9388	2.66723	0.526937	18.663	0.336472	2.59525	4.36026
2019	1	12.011	2.68785	0.547069	18.5365	0.262364	2.58776	4.35829
2002	2	9.86063	2.66723	1.90868	16.9445	1.36098	2.97041	4.3135
2003	2	10.0155	2.68102	1.8504	17.2177	1.335	2.92316	4.31896
2004	2	10.1566	2.65324	1.68413	17.5822	1.335	2.84491	4.33211
2005	2	10.3277	2.52573	1.56957	17.8161	1.30833	2.79117	4.35213
2006	2	10.4166	2.61007	1.40984	18.0244	1.28093	2.74727	4.34857
2007	2	10.5447	2.63906	1.34878	18.1405	1.28093	2.68102	4.35413
2008	2	10.7198	2.77259	1.25914	18.2803	1.28093	2.63906	4.34345
2009	2	10.7684	2.63906	1.12111	18.0927	1.28093	2.54945	4.36816
2010	2	10.8977	2.57642	1.00517	18.3331	1.28093	2.57261	4.37269
2011	2	11.0209	2.5096	0.886461	18.5311	1.28093	2.59525	4.37677
2012	2	11.0875	2.59525	0.805879	18.6265	1.28093	2.71469	4.35432
2013	2	11.1409	2.69463	0.721473	18.7178	1.28093	2.67415	4.34844
2014	2	11.1732	2.71469	0.856337	18.7882	1.25276	2.63189	4.35093
2015	2	11.1707	2.55723	0.735841	18.5943	1.25276	2.5416	4.37669
2016	2	11.2095	2.68102	0.812687	18.4881	1.25276	2.63906	4.35337
2017	2	11.2877	2.68102	0.649417	18.617	1.25276	2.68102	4.34927
2018	2	11.3593	2.63189	0.325713	18.7695	1.25276	2.56495	4.36704
2019	2	11.4082	2.74727	0.544174	18.7309	1.25276	2.58022	4.35213
2002	3	9.01384	2.37024	2.05522	15.7367	1.28093	3.39115	4.26539
2003	3	9.14634	2.33214	1.99504	16.0862	1.36098	3.26576	4.29384
2004	3	9.3217	2.37024	1.91173	16.542	1.38629	3.15274	4.31165
2005	3	9.46071	2.3979	1.97193	16.7771	1.36098	3.16969	4.30612
2006	3	9.58939	2.4248	1.85899	16.9715	1.335	3.10009	4.31604
2007	3	9.77344	2.47654	1.83232	17.3557	1.335	3.11352	4.30925
2008	3	9.92255	2.45101	1.57585	17.7451	1.38629	3.06339	4.32016
2009	3	9.99109	2.47654	1.5859	17.511	1.36098	3.09558	4.31265
2010	3	10.1389	2.43799	1.45648	17.9435	1.36098	3.13114	4.30991
2011	3	10.2966	2.3979	1.30465	18.2481	1.335	3.16548	4.30714
2012	3	10.3663	2.52573	1.32599	18.2257	1.30833	3.20275	4.28996
2013	3	10.4099	2.5337	1.13845	18.3178	1.30833	3.19458	4.29093
2014	3	10.4417	2.55723	1.14416	18.3617	1.28093	3.25037	4.27742
2015	3	10.4816	2.65324	1.35084	18.2006	1.28093	3.23868	4.27104
2016	3	10.5515	2.73437	1.4106	18.1329	1.30833	3.26194	4.25747
2017	3	10.6185	2.82138	1.24788	18.2165	1.30833	3.24259	4.25189
2018	3	10.6715	2.91235	1.37401	18.2868	1.19392	3.29213	4.23167
2019	3	10.7403	2.96011	0.931129	18.3665	1.1314	3.32143	4.21993
2002	6	9.4727	2.36085	1.6415	16.9694	1.8718	3.02529	4.33345
2003	6	9.54974	2.54945	1.55609	17.2121	1.8718	2.97041	4.32539
2004	6	9.6392	2.5096	1.47261	17.5027	1.8718	2.89591	4.33905
2005	6	9.75325	2.55723	1.56159	17.6664	1.72277	2.92852	4.33062
2006	6	9.89141	2.62467	1.41669	17.7749	1.62924	2.79117	4.34229
2007	6	10.0867	2.63189	1.3229	17.9927	1.45862	2.80336	4.33976
2008	6	10.2465	2.69463	1.24769	18.2242	1.36098	2.76632	4.33777
2009	6	10.2959	2.70136	1.16319	18.0618	1.36098	2.66026	4.34976
2010	6	10.37	2.66375	1.01056	18.3725	1.28093	2.67069	4.35235
2011	6	10.5281	2.62467	0.824439	18.5425	1.30833	2.68102	4.35501
2012	6	10.6138	2.52573	0.807637	18.5891	1.28093	2.56495	4.37807
2013	6	10.6864	2.55723	0.583969	18.6143	1.22378	2.57261	4.3741
2014	6	10.7278	2.75366	0.576924	18.6469	1.22378	2.58022	4.35128
2015	6	10.7379	2.82138	0.649594	18.489	1.22378	2.63189	4.33765
2016	6	10.7484	2.85647	0.52332	18.3812	1.335	2.63906	4.33257
2017	6	10.8118	2.92316	0.432329	18.5388	1.335	2.59525	4.32782
2018	6	10.8944	2.99573	0.440667	18.7139	1.36098	2.61007	4.31581
2019	6	10.952	3.07269	0.258296	18.7121	1.43508	2.62467	4.30246
2002	9	10.4422	2.87356	2.10219	18.0957	1.56862	2.64617	4.32867
2003	9	10.5743	3.08649	1.77134	18.5207	1.58924	2.4681	4.3151
2004	9	10.7144	3.01062	1.8777	18.8705	1.50408	2.45101	4.32817
2005	9	10.8072	2.71469	1.65548	19.0168	1.4816	2.43361	4.36989
2006	9	10.915	2.92316	1.59304	19.2147	1.4816	2.35138	4.35013
2007	9	11.0659	2.9069	1.39581	19.4282	1.43508	2.32239	4.354
2008	9	11.1441	2.80336	1.3784	19.5645	1.43508	2.30259	4.37015
2009	9	11.1895	2.89037	1.33725	19.4262	1.45862	2.26176	4.36136
2010	9	11.2822	2.6174	1.11407	19.7166	1.4816	2.27727	4.3987
2011	9	11.3628	2.24071	0.8767	19.8866	1.25276	2.29253	4.42897
2012	9	11.409	2.38876	0.803391	19.8889	1.1314	2.33214	4.41309
2013	9	11.4801	2.58776	1.29264	19.8892	1.38629	2.45959	4.38199
2014	9	11.556	2.49321	1.14592	19.9305	1.41099	2.5337	4.38463
2015	9	11.618	2.80336	1.1392	19.863	1.38629	2.48491	4.35465
2016	9	11.725	2.82138	1.13438	19.8184	1.41099	2.52573	4.34851
2017	9	11.8212	2.93386	0.826455	19.9189	1.36098	2.57261	4.32796
2018	9	11.91	2.99072	0.865825	20.0014	1.25276	2.57261	4.32032
2019	9	11.9614	3.09558	0.910356	19.9761	1.28093	2.61007	4.30004
2002	10	9.57283	2.63189	2.66073	18.1262	1.43508	3.27336	4.26713
2003	10	9.72574	2.76001	2.67111	18.6136	1.41099	3.16969	4.2716
2004	10	9.89293	2.68785	2.57644	19.0059	1.335	3.10906	4.28977
2005	10	10.0851	2.69463	2.30413	19.2898	1.28093	3.04927	4.2986
2006	10	10.2352	2.70805	2.23621	19.5161	1.22378	3.00568	4.3037
2007	10	10.4282	2.70805	2.10341	19.7351	1.16315	2.94969	4.31198
2008	10	10.5958	2.76001	2.08566	19.8804	1.19392	2.91777	4.31089
2009	10	10.6981	2.78501	1.9802	19.718	1.16315	2.91235	4.30788
2010	10	10.874	2.7213	1.80106	20.0277	1.16315	2.87639	4.32059
2011	10	11.034	2.65324	1.58146	20.1807	1.16315	2.83908	4.33331
2012	10	11.1257	2.72785	1.56411	20.1934	1.1314	2.8622	4.32199
2013	10	11.2232	2.80336	1.33029	20.2012	1.09861	2.8848	4.30967
2014	10	11.309	2.79117	1.62259	20.2275	1.09861	2.92316	4.30641
2015	10	11.4012	2.84491	1.68704	20.1802	1.09861	2.91235	4.30067
2016	10	11.4808	2.92316	1.76044	20.1202	1.09861	2.93916	4.28721
2017	10	11.582	2.95491	1.78367	20.2715	1.09861	2.91777	4.28524
2018	10	11.6607	2.99072	1.75264	20.3908	1.09861	2.94969	4.27628
2019	10	11.715	3.054	1.55789	20.3354	1.09861	2.96527	4.26457
2002	11	9.73613	2.73437	2.6053	17.6518	1.43508	3.12236	4.28242
2003	11	9.91586	2.76632	2.58209	18.01	1.43508	3.10459	4.28214
2004	11	10.0637	2.57261	2.59529	18.3658	1.41099	3.03975	4.31224
2005	11	10.1764	2.66723	2.48095	18.6343	1.30833	3.07269	4.29759
2006	11	10.3227	2.59525	2.32236	18.8912	1.25276	2.99573	4.31707
2007	11	10.5038	2.65324	2.3147	19.1098	1.19392	2.97553	4.31358
2008	11	10.6228	2.64617	2.2389	19.3143	1.25276	2.92316	4.32186
2009	11	10.6815	2.69463	2.08644	19.166	1.19392	2.91777	4.31851
2010	11	10.8417	2.55334	1.96564	19.4759	1.16315	2.84781	4.34348
2011	11	10.975	2.38876	1.83403	19.6775	1.1314	2.77259	4.36721
2012	11	11.0486	2.40695	1.63307	19.6683	1.09861	2.74727	4.36834
2013	11	11.1278	2.45959	1.68278	19.7168	1.09861	2.71469	4.36772
2014	11	11.1945	2.5096	1.76714	19.7511	1.09861	2.73437	4.36119
2015	11	11.2743	2.70136	1.76976	19.699	1.06471	2.83321	4.32837
2016	11	11.3495	2.73437	1.7905	19.6545	1.06471	2.84491	4.32305
2017	11	11.4424	2.8094	1.68603	19.7661	0.993252	2.78501	4.32212
2018	11	11.5309	2.87356	1.59572	19.9056	0.955511	2.92852	4.29482
2019	11	11.5882	2.96011	1.50966	19.9286	0.916291	2.8848	4.28923
2002	13	9.46576	2.37024	2.61484	17.2276	1.43508	3.38777	4.26704
2003	13	9.57011	2.4248	2.60647	17.4678	1.41099	3.41115	4.25797
2004	13	9.69573	2.4681	2.7246	17.7245	1.38629	3.28466	4.27978
2005	13	9.80405	2.48491	2.55873	17.855	1.38629	3.23475	4.28723
2006	13	9.94822	2.55723	2.42567	17.9882	1.36098	3.2068	4.28636
2007	13	10.1626	2.63189	2.41573	18.1369	1.36098	3.19458	4.28103
2008	13	10.314	2.62467	2.33969	18.2782	1.36098	3.20275	4.28027
2009	13	10.4341	2.62467	2.13681	18.2129	1.36098	3.15274	4.28897
2010	13	10.6158	2.47654	1.86244	18.521	1.335	3.09104	4.31374
2011	13	10.786	2.30259	1.48579	18.7176	1.30833	3.02529	4.33815
2012	13	10.8981	2.44235	1.53103	18.8004	1.28093	3.10906	4.31331
2013	13	10.9993	2.38876	1.62252	18.8556	1.28093	3.11352	4.31723
2014	13	11.0945	2.31254	1.71271	18.9184	1.25276	3.157	4.31512
2015	13	11.1586	2.5096	1.89496	18.8098	1.30833	3.17388	4.29623
2016	13	11.2487	2.63189	1.8141	18.7341	1.36098	3.23868	4.27331
2017	13	11.373	2.58022	1.72288	18.8465	1.36098	3.24649	4.27653
2018	13	11.4982	2.55723	1.905	18.9678	1.30833	3.12236	4.30127
2019	13	11.5803	2.6174	1.91867	18.979	1.25276	3.13983	4.29226
2002	15	9.3165	2.45959	2.41909	17.4364	1.28093	3.25424	4.2858
2003	15	9.39074	2.52573	2.61519	17.7157	1.28093	3.2308	4.28477
2004	15	9.58466	2.52573	2.53081	18.0556	1.22378	3.14845	4.29942
2005	15	9.75892	2.59525	2.51633	18.3054	1.19392	3.06805	4.30579
2006	15	9.9254	2.5416	2.21148	18.5218	1.19392	3.01062	4.31975
2007	15	10.0994	2.56495	2.10511	18.7629	1.16315	3.02529	4.31543
2008	15	10.2702	2.57261	2.07404	19.0501	1.30833	3.03975	4.31297
2009	15	10.3508	2.57261	2.01431	18.9125	1.22378	3.04452	4.31211
2010	15	10.4801	2.62829	1.95494	19.2323	1.22378	3.0469	4.30625
2011	15	10.6125	2.68102	1.8907	19.4664	1.22378	3.04927	4.30024
2012	15	10.7024	2.66026	1.8251	19.5081	1.19392	3.09104	4.29522
2013	15	10.7947	2.70136	1.66921	19.5679	1.16315	3.04452	4.29786
2014	15	10.8593	2.76001	1.71113	19.6098	1.19392	3.07731	4.28696
2015	15	10.9387	2.78501	1.89413	19.4445	1.22378	3.12236	4.27649
2016	15	10.9916	2.79117	1.88083	19.4264	1.25276	3.16548	4.26839
2017	15	11.0535	2.92316	1.80254	19.5722	1.22378	3.23868	4.23964
2018	15	11.1045	3.12236	1.95168	19.713	1.22378	3.29584	4.20211
2019	15	11.1581	3.16969	1.99258	19.6982	1.19392	3.28091	4.19708
2002	19	9.64717	2.44235	1.94663	19.2336	1.1314	3.627	4.20539
2003	19	9.79535	2.5177	2.02114	19.4827	1.06471	3.7013	4.1805
2004	19	9.93533	2.4681	1.93399	19.7109	0.993252	3.627	4.20375
2005	19	10.0857	2.34181	1.7913	19.9004	0.955511	3.40453	4.26552
2006	19	10.235	2.28238	1.63198	20.1105	0.955511	3.32504	4.28586
2007	19	10.4114	2.30259	1.41456	20.2962	0.916291	3.2581	4.2974
2008	19	10.5332	2.32239	1.3923	20.3917	0.955511	3.21888	4.30365
2009	19	10.582	2.30259	1.28848	20.2644	0.955511	3.13983	4.31992
2010	19	10.707	2.23001	1.20279	20.5418	0.916291	3.12895	4.32693
2011	19	10.8332	2.15176	1.11439	20.73	0.916291	3.11795	4.33353
2012	19	10.8974	2.20827	1.02531	20.8324	0.916291	3.06339	4.33922
2013	19	10.9829	2.25129	1.03038	20.9711	0.875469	3.08649	4.33173
2014	19	11.0636	2.3979	1.12277	20.9399	0.875469	3.08649	4.3209
2015	19	11.146	2.26176	1.06402	20.8761	0.916291	3.03975	4.33875
2016	19	11.2281	2.32239	1.05569	20.7817	0.916291	3.10009	4.32503
2017	19	11.3228	2.33214	0.920337	20.8309	0.916291	3.10459	4.32309
2018	19	11.3939	2.3979	0.982671	20.9149	0.875469	3.11795	4.31519
2019	19	11.4558	2.43361	1.09527	20.8924	0.832909	3.054	4.32354
2002	21	8.99231	2.43361	2.18309	14.3995	1.1314	3.65325	4.19983
2003	21	9.08806	2.44235	2.20943	14.4634	1.22378	3.56671	4.22071
2004	21	9.19614	2.3979	1.99523	14.8802	1.22378	3.55249	4.22804
2005	21	9.28294	2.5337	2.27817	14.5669	1.28093	3.55535	4.21613
2006	21	9.42141	2.52573	2.24995	15.037	1.28093	3.46886	4.23613
2007	21	9.59445	2.5416	2.1449	15.7717	1.25276	3.421	4.24548
2008	21	9.76175	2.55723	2.15699	16.0763	1.30833	3.43399	4.24167
2009	21	9.8448	2.5177	2.05384	15.9536	1.25276	3.36038	4.25985
2010	21	10.0572	2.38876	1.8438	16.1545	1.09861	3.3322	4.27653
2011	21	10.2479	2.24071	1.57504	16.4144	0.530628	3.30322	4.29318
2012	21	10.3618	2.29253	1.49165	16.4938	0.693147	3.25424	4.29898
2013	21	10.4624	2.41591	1.56098	16.5073	0.788457	3.24259	4.29195
2014	21	10.5545	2.35138	1.48709	16.6445	0.832909	3.2581	4.29452
2015	21	10.6253	2.4681	1.66895	16.5573	0.832909	3.31782	4.27309
2016	21	10.7089	2.44235	1.53241	16.3148	0.875469	3.31054	4.27675
2017	21	10.7957	2.43361	1.4417	16.4293	0.832909	3.31419	4.27652
2018	21	10.8743	2.4248	1.37997	16.7111	0.832909	3.27336	4.2852
2019	21	10.9462	2.57261	1.34454	16.6589	0.832909	3.31054	4.26526

## Sheet: Central China
Year	Code	LPCGDP	LODR	LIL	LEI	LUE	LCDR	LWP
2002	4	8.86531	2.30259	1.8568	15.0957	1.22378	3.5175	4.24296
2003	4	9.06404	2.32239	1.75596	15.4602	1.09861	3.49043	4.24755
2004	4	9.26056	2.28238	1.74899	16.0204	1.1314	3.38439	4.27342
2005	4	9.40878	2.38876	1.71758	16.023	1.09861	3.4012	4.26259
2006	4	9.54738	2.26176	1.48761	16.0837	1.16315	3.31419	4.2895
2007	4	9.77235	2.30259	1.45017	16.5393	1.16315	3.28466	4.29278
2008	4	9.96336	2.37024	1.44503	16.8208	1.19392	3.20275	4.30299
2009	4	9.94779	2.37955	1.40747	16.048	1.36098	3.13983	4.31294
2010	4	10.1438	2.35138	1.24849	16.4445	1.28093	3.09784	4.32241
2011	4	10.3222	2.32239	1.06421	16.6019	1.25276	3.054	4.3317
2012	4	10.387	2.34181	0.84633	16.6244	1.19392	3.02529	4.33508
2013	4	10.4076	2.35138	0.739696	16.6581	1.1314	3.02529	4.3348
2014	4	10.4114	2.40695	1.06277	16.7339	1.22378	2.96527	4.33899
2015	4	10.3851	2.49321	1.09318	16.6747	1.25276	2.99072	4.32761
2016	4	10.3898	2.44235	0.925309	16.7515	1.25276	3.00568	4.33003
2017	4	10.5772	2.47654	0.57675	16.8499	1.22378	3.03013	4.32291
2018	4	10.6692	2.63189	0.905034	17.0203	1.19392	3.04927	4.30513
2019	4	10.7265	2.70136	0.693025	16.9448	0.993252	3.03975	4.29912
2002	7	8.9334	2.16332	1.472	15.2202	1.28093	3.04927	4.34431
2003	7	8.97778	2.20827	1.35863	15.7221	1.45862	2.97553	4.35298
2004	7	9.11306	2.25129	1.34681	15.8286	1.43508	2.87356	4.36504
2005	7	9.23376	2.29253	1.76697	15.8118	1.43508	2.92316	4.35468
2006	7	9.38126	2.35138	1.65093	15.979	1.43508	2.81541	4.36462
2007	7	9.61354	2.4248	1.5161	16.241	1.36098	2.82138	4.35777
2008	7	9.78109	2.45101	1.48958	16.4272	1.38629	2.74727	4.36491
2009	7	9.89636	2.4248	1.23182	16.2906	1.38629	2.73437	4.36873
2010	7	10.0592	2.41591	1.04499	16.6501	1.335	2.76001	4.36646
2011	7	10.2452	2.40695	0.80381	16.9533	1.30833	2.78501	4.36409
2012	7	10.3596	2.27213	0.613651	17.0133	1.30833	2.72785	4.38223
2013	7	10.4421	2.5096	0.822277	17.042	1.30833	2.70805	4.36416
2014	7	10.4973	2.57261	1.05911	17.1127	1.22378	2.75366	4.35169
2015	7	10.5021	2.65324	0.96099	16.8102	1.25276	2.74084	4.34513
2016	7	10.5456	2.65324	0.906111	16.7726	1.25276	2.80336	4.33724
2017	7	10.5986	2.78501	1.25249	16.8008	1.25276	2.80336	4.32235
2018	7	10.6338	2.79728	1.03046	16.8855	1.25276	2.79117	4.322
2019	7	10.6799	2.87356	0.809329	16.7728	1.1314	2.75366	4.31671
2002	8	9.04864	2.11626	1.87733	15.3604	1.58924	3.10009	4.33917
2003	8	9.15525	2.15176	1.7552	15.6425	1.43508	3.01553	4.35045
2004	8	9.29063	2.15176	1.56944	15.7872	1.50408	2.91777	4.36525
2005	8	9.42996	2.28238	1.82174	16.1639	1.4816	2.94969	4.35144
2006	8	9.54302	2.34181	1.60313	16.4597	1.4816	2.89037	4.35577
2007	8	9.68178	2.44235	1.47281	16.7294	1.45862	2.82731	4.35549
2008	8	9.83382	2.45959	1.425	16.832	1.43508	2.79117	4.3589
2009	8	9.84538	2.3979	1.49219	16.4078	1.45862	2.74727	4.36951
2010	8	9.98479	2.35138	1.26621	16.7245	1.45862	2.71469	4.37731
2011	8	10.1626	2.30259	0.962521	17.0798	1.41099	2.68102	4.38536
2012	8	10.2658	2.41591	0.892096	17.1553	1.43508	2.72785	4.36996
2013	8	10.3385	2.4248	0.780434	17.1259	1.4816	2.7213	4.37044
2014	8	10.3655	2.47654	1.00492	17.1973	1.50408	2.68785	4.36972
2015	8	10.3282	2.62467	1.00666	16.6081	1.50408	2.60269	4.36421
2016	8	10.35	2.72785	1.27985	16.4504	1.43508	2.55723	4.35684
2017	8	10.3876	2.74727	1.06204	16.6313	1.43508	2.54945	4.35565
2018	8	10.4334	2.76001	0.850632	16.9825	1.38629	2.6174	4.34676
2019	8	10.4913	2.89591	0.948249	17.0294	1.25276	2.57261	4.334
2002	12	8.73841	2.50144	2.88373	15.2517	1.38629	3.57795	4.21313
2003	12	8.85381	2.45959	2.61491	15.5516	1.41099	3.44042	4.24842
2004	12	9.02148	2.50144	2.71348	15.7601	1.43508	3.43721	4.24547
2005	12	9.1262	2.71469	2.95703	16.0416	1.4816	3.54385	4.20194
2006	12	9.27144	2.70136	2.79095	16.3211	1.45862	3.44042	4.2262
2007	12	9.47186	2.72785	2.82291	16.5716	1.41099	3.41444	4.22867
2008	12	9.65085	2.74084	2.67344	16.7885	1.36098	3.37074	4.23615
2009	12	9.78217	2.66723	2.59143	16.5663	1.36098	3.30689	4.25694
2010	12	9.99529	2.67759	2.39399	16.9674	1.30833	3.26767	4.26314
2011	12	10.2152	2.68785	2.13213	17.2277	1.30833	3.22684	4.26975
2012	12	10.3315	2.66723	2.11303	17.3108	1.30833	3.2308	4.27072
2013	12	10.4416	2.69463	2.00519	17.4772	1.22378	3.2581	4.26279
2014	12	10.5236	2.67415	1.97805	17.5814	1.16315	3.21487	4.27249
2015	12	10.5709	2.75366	1.87283	17.5648	1.1314	3.21888	4.26331
2016	12	10.6606	2.78501	1.91828	17.5283	1.16315	3.2068	4.26263
2017	12	10.7721	2.94969	1.91733	17.7471	1.06471	3.33577	4.21813
2018	12	10.8982	2.96527	1.90947	17.8998	1.02962	3.30689	4.22259
2019	12	10.9694	3.03013	1.86075	17.9709	0.955511	3.32143	4.21041
2002	14	8.6706	2.37955	2.37574	14.507	1.22378	3.58352	4.22091
2003	14	8.80026	2.30259	2.11032	14.8996	1.28093	3.50556	4.2458
2004	14	8.98218	2.43361	2.20352	15.3878	1.28093	3.42426	4.25406
2005	14	9.12391	2.5416	2.35485	15.4168	1.25276	3.63231	4.19669
2006	14	9.29275	2.5416	2.22087	15.7968	1.28093	3.60005	4.2045
2007	14	9.49326	2.57261	1.97427	16.1489	1.22378	3.49953	4.2254
2008	14	9.66878	2.50144	1.86988	16.524	1.22378	3.49347	4.23287
2009	14	9.75713	2.45101	1.60076	16.4424	1.22378	3.44999	4.24736
2010	14	9.95698	2.41591	1.46657	16.8578	1.19392	3.43076	4.2543
2011	14	10.1614	2.37955	1.30903	17.1474	1.09861	3.41115	4.26135
2012	14	10.2572	2.44235	1.31898	17.2245	1.09861	3.421	4.25414
2013	14	10.3636	2.5337	1.01267	17.3316	1.16315	3.31782	4.26683
2014	14	10.4508	2.58022	1.21867	17.482	1.19392	3.38777	4.24868
2015	14	10.5146	2.56495	1.54265	17.5205	1.22378	3.43076	4.2409
2016	14	10.6006	2.63189	1.57567	17.3812	1.22378	3.42426	4.23672
2017	14	10.6889	2.65324	1.47211	17.4243	1.19392	3.44999	4.22891
2018	14	10.7998	2.63189	1.41775	17.5332	1.22378	3.3673	4.2482
2019	14	10.8755	2.68102	1.08074	17.6077	1.06471	3.3673	4.24338
2002	16	8.77756	2.37024	2.21252	15.132	1.06471	3.54962	4.22994
2003	16	8.90599	2.45101	2.21996	15.5352	1.1314	3.48431	4.23943
2004	16	9.11019	2.44235	2.08929	15.811	1.22378	3.40453	4.25759
2005	16	9.30365	2.45959	2.28161	16.02	1.25276	3.39786	4.25744
2006	16	9.45415	2.43361	2.15593	16.2118	1.25276	3.38099	4.26318
2007	16	9.66846	2.35138	2.06873	16.4692	1.22378	3.34286	4.27745
2008	16	9.84581	2.37955	1.99585	16.8057	1.22378	3.31054	4.28128
2009	16	9.91739	2.5177	1.88586	16.5281	1.25276	3.28091	4.27607
2010	16	10.0851	2.52172	1.81795	16.812	1.22378	3.3322	4.26589
2011	16	10.2403	2.52573	1.73996	17.3875	1.22378	3.38099	4.25512
2012	16	10.3359	2.52573	1.67953	17.8106	1.1314	3.37074	4.25743
2013	16	10.4228	2.5416	1.58518	17.955	1.1314	3.38439	4.25287
2014	16	10.5102	2.52573	1.51346	18.042	1.09861	3.39451	4.25296
2015	16	10.5767	2.65324	1.65777	18.1588	1.09861	3.41115	4.23646
2016	16	10.6535	2.68102	1.73148	18.1211	1.09861	3.40453	4.23606
2017	16	10.757	2.76632	1.60993	18.2145	1.02962	3.41773	4.22394
2018	16	10.8612	2.79117	1.57463	18.287	1.09861	3.44999	4.21423
2019	16	10.93	2.84491	1.4938	18.2928	1.16315	3.44362	4.20972
2002	17	8.91422	2.55723	2.7164	15.3267	1.45862	3.52342	4.22113
2003	17	9.03336	2.40695	2.47074	15.5748	1.45862	3.39451	4.26224
2004	17	9.18461	2.4248	2.43997	15.8382	1.43508	3.28091	4.28411
2005	17	9.33627	2.54945	2.49227	16.1174	1.45862	3.26957	4.27589
2006	17	9.48873	2.59525	2.28521	16.3098	1.43508	3.14415	4.29358
2007	17	9.71674	2.58776	2.16322	16.5441	1.43508	3.04927	4.30962
2008	17	9.91111	2.60269	2.0397	16.877	1.43508	2.97041	4.31997
2009	17	10.0468	2.60269	2.05578	16.6875	1.43508	2.95491	4.32229
2010	17	10.2527	2.59898	1.92431	17.0747	1.43508	2.94707	4.32375
2011	17	10.4556	2.59525	1.76765	17.3345	1.41099	2.93916	4.32525
2012	17	10.5755	2.66026	1.76952	17.2948	1.335	2.92852	4.31955
2013	17	10.6883	2.58022	1.66795	17.3888	1.25276	2.99072	4.31946
2014	17	10.792	2.63189	1.75823	17.5253	1.1314	3.07731	4.30094
2015	17	10.8593	2.72785	1.7853	17.6124	0.955511	3.02529	4.29846
2016	17	10.9479	2.76632	1.729	17.4795	0.875469	3.054	4.2897
2017	17	11.0537	2.83321	1.73917	17.6485	0.955511	3.09104	4.27597
2018	17	11.172	2.85071	1.57138	17.7531	0.955511	3.05871	4.27885
2019	17	11.2478	2.9069	1.5765	17.8002	0.875469	3.08191	4.26766
2002	18	8.81492	2.49321	2.12237	15.0013	1.38629	3.35341	4.26356
2003	18	8.93446	2.52573	2.13673	15.3628	1.335	3.29584	4.27188
2004	18	9.10542	2.49321	2.00759	15.6209	1.4816	3.23868	4.28611
2005	18	9.23014	2.65324	2.14901	15.7556	1.45862	3.26957	4.26494
2006	18	9.37016	2.69463	1.87516	15.8923	1.45862	3.22684	4.26881
2007	18	9.59056	2.65324	1.67771	16.1375	1.45862	3.13549	4.28898
2008	18	9.78459	2.66723	1.76958	16.4255	1.43508	3.13114	4.28796
2009	18	9.90244	2.74727	1.61799	16.2672	1.41099	3.18221	4.27114
2010	18	10.086	2.71469	1.53515	16.5633	1.43508	3.20071	4.27125
2011	18	10.2658	2.68102	1.44324	16.8164	1.43508	3.21888	4.27136
2012	18	10.375	2.76001	1.3959	16.8813	1.43508	3.27714	4.25203
2013	18	10.4724	2.70136	1.13777	17.0066	1.43508	3.24649	4.26493
2014	18	10.5597	2.73437	1.19792	17.1584	1.41099	3.25037	4.26022
2015	18	10.6506	2.77259	1.21501	17.1932	1.41099	3.26576	4.25371
2016	18	10.7223	2.83321	1.22005	16.9577	1.43508	3.2581	4.2472
2017	18	10.8087	2.8622	1.14125	17.217	1.38629	3.27714	4.24019
2018	18	10.8744	2.91235	1.13734	17.3838	1.28093	3.3569	4.2199
2019	18	10.9638	2.98062	0.998098	17.5555	0.993252	3.39786	4.20272

## Sheet: Western China
Year	Code	LPCGDP	LODR	LIL	LEI	LUE	LCDR	LWP
2002	5	9.00528	2.27213	2.59975	14.7959	1.41099	3.28091	4.29557
2003	5	9.21184	2.33214	2.61529	14.9869	1.50408	3.20275	4.30577
2004	5	9.41857	2.29253	2.34797	15.2914	1.52606	3.12236	4.32294
2005	5	9.59526	2.36085	2.4204	15.484	1.45862	3.12236	4.31762
2006	5	9.75702	2.33214	2.23634	15.6259	1.41099	3.06339	4.33051
2007	5	9.96806	2.37024	2.10837	16.0228	1.38629	3.02529	4.33263
2008	5	10.1511	2.35138	2.09733	16.1605	1.41099	2.96527	4.34361
2009	5	10.2744	2.38876	2.01418	16.063	1.38629	2.91235	4.34783
2010	5	10.4122	2.28238	1.78146	16.2736	1.36098	2.8792	4.36136
2011	5	10.5502	2.16332	1.47496	16.5117	1.335	2.84491	4.3749
2012	5	10.6483	2.31254	1.38925	16.4524	1.30833	2.87356	4.36019
2013	5	10.7295	2.3979	1.45123	16.482	1.30833	2.87356	4.35309
2014	5	10.7916	2.49321	1.53818	16.543	1.28093	2.8679	4.34527
2015	5	10.8519	2.5177	1.69974	16.4478	1.30833	2.82731	4.34866
2016	5	10.9117	2.49321	1.53915	16.3976	1.30833	2.80336	4.35367
2017	5	10.9856	2.66026	1.573	16.5814	1.28093	2.8848	4.32566
2018	5	11.0631	2.54945	1.52115	16.803	1.28093	2.85071	4.34222
2019	5	11.1251	2.58776	1.42367	16.8173	1.30833	2.83321	4.34085
2002	20	8.62317	2.52573	2.24607	14.7737	1.30833	3.46261	4.23825
2003	20	8.71932	2.57261	2.18076	14.9854	1.28093	3.43721	4.23872
2004	20	8.87933	2.47654	2.09011	15.3908	1.41099	3.39115	4.25718
2005	20	8.99578	2.66026	2.15603	15.5669	1.43508	3.57235	4.20023
2006	20	9.1507	2.57261	1.79328	15.8449	1.43508	3.47507	4.2309
2007	20	9.35375	2.58776	1.76209	16.1637	1.335	3.45947	4.23274
2008	20	9.50829	2.61007	1.72451	16.5145	1.335	3.45947	4.23106
2009	20	9.59615	2.59525	1.62095	16.4226	1.30833	3.421	4.24021
2010	20	9.80201	2.61374	1.52305	16.7884	1.30833	3.44521	4.23377
2011	20	10.0105	2.63189	1.40409	17.2912	1.25276	3.46886	4.22676
2012	20	10.0957	2.6174	1.32166	17.526	1.22378	3.50255	4.22075
2013	20	10.1843	2.59525	1.22864	17.4712	1.19392	3.43399	4.23755
2014	20	10.2642	2.63189	1.27989	17.6197	1.16315	3.46261	4.22788
2015	20	10.3414	2.66723	1.53839	17.6488	1.06471	3.51155	4.21379
2016	20	10.418	2.64617	1.33199	17.5975	1.06471	3.43399	4.23342
2017	20	10.5077	2.66026	1.19479	17.7782	0.788457	3.48738	4.21948
2018	20	10.5969	2.68785	1.15617	17.922	0.832909	3.46886	4.22118
2019	20	10.6681	2.70805	1.00567	17.995	0.955511	3.46886	4.21954
2002	22	8.99702	2.54945	2.33349	14.5202	1.41099	3.31782	4.26593
2003	22	9.13895	2.54945	2.12805	14.7552	1.41099	3.26194	4.27665
2004	22	9.29963	2.82731	2.50803	15.132	1.41099	3.42751	4.21478
2005	22	9.4202	2.77259	2.45573	15.2579	1.41099	3.40784	4.22486
2006	22	9.54072	2.8094	2.27224	15.4852	1.38629	3.33932	4.23553
2007	22	9.73897	2.82138	2.0797	15.7841	1.38629	3.30689	4.23973
2008	22	9.94583	2.85071	2.05438	16.0181	1.38629	3.31782	4.2345
2009	22	10.0582	2.80336	1.96412	15.8589	1.38629	3.26957	4.24901
2010	22	10.243	2.83027	1.79959	16.2861	1.36098	3.19253	4.25961
2011	22	10.4636	2.85647	1.60571	17.0133	1.25276	3.10906	4.27024
2012	22	10.5853	2.9069	1.66175	17.6275	1.19392	3.14415	4.25804
2013	22	10.6931	2.92316	1.57065	17.8894	1.22378	3.08649	4.26477
2014	22	10.8008	2.99573	1.63306	18.229	1.25276	3.07269	4.25732
2015	22	10.8855	2.92852	1.72078	17.8882	1.28093	3.08649	4.26418
2016	22	10.9926	2.98568	1.39156	17.7639	1.30833	3.08649	4.25679
2017	22	11.0904	3.02529	1.10407	17.851	1.22378	3.16548	4.23887
2018	22	11.1548	3.04927	1.34209	18.0379	1.09861	3.2068	4.22827
2019	22	11.2362	3.11795	1.14688	18.1404	0.955511	3.2068	4.21761
2002	23	8.68101	2.50144	2.60629	15.311	1.50408	3.39786	4.25369
2003	23	8.78951	2.50144	2.4625	15.5699	1.4816	3.33577	4.26685
2004	23	8.95558	2.50144	2.44539	15.7167	1.4816	3.31054	4.27131
2005	23	9.08568	2.78501	2.81003	15.8534	1.52606	3.48124	4.20815
2006	23	9.24677	2.79728	2.53031	16.1832	1.50408	3.36384	4.23134
2007	23	9.46985	2.75366	2.36322	16.4267	1.43508	3.31054	4.24671
2008	23	9.66046	2.77882	2.3263	16.8076	1.52606	3.19458	4.26545
2009	23	9.76348	2.85071	2.21614	16.8843	1.45862	3.19458	4.25696
2010	23	9.96317	2.83615	2.10547	17.0849	1.41099	3.157	4.26501
2011	23	10.1721	2.82138	1.97558	17.5072	1.43508	3.11795	4.27342
2012	23	10.2979	2.79728	1.92405	17.761	1.38629	3.11795	4.27605
2013	23	10.3973	2.89591	1.89737	17.8246	1.41099	3.15274	4.25832
2014	23	10.4791	2.99573	1.97196	17.9303	1.43508	3.14415	4.24557
2015	23	10.5222	2.90142	2.0966	17.6644	1.41099	3.10459	4.26522
2016	23	10.6029	2.97041	2.10676	17.6879	1.43508	3.12236	4.25338
2017	23	10.7313	2.98568	1.95295	18.0145	1.38629	3.11352	4.25194
2018	23	10.8504	3.08191	2.01375	18.3505	1.25276	3.16969	4.22895
2019	23	10.9236	3.14415	1.91758	18.4637	1.19392	3.18635	4.21726
2002	24	8.08856	2.34181	2.93048	13.7956	1.41099	3.71113	4.19115
2003	24	8.21825	2.43361	2.97974	14.256	1.38629	3.66099	4.1975
2004	24	8.35326	2.4248	2.83179	14.6786	1.41099	3.64021	4.20392
2005	24	8.55987	2.55723	3.06383	14.5282	1.43508	3.79997	4.15041
2006	24	8.71654	2.52573	2.93324	14.6097	1.41099	3.74242	4.16905
2007	24	8.95905	2.55723	2.80907	14.9791	1.38629	3.74242	4.16637
2008	24	9.17957	2.5177	2.67973	15.3855	1.38629	3.67883	4.18685
2009	24	9.2886	2.5177	2.58135	14.8188	1.335	3.61362	4.20369
2010	24	9.46359	2.56495	2.54611	15.0563	1.28093	3.60141	4.20227
2011	24	9.6906	2.61007	2.50473	15.4087	1.28093	3.58906	4.20065
2012	24	9.87272	2.60269	2.48187	15.4354	1.19392	3.52046	4.21762
2013	24	10.0356	2.60269	2.34518	15.3751	1.19392	3.47197	4.22875
2014	24	10.1724	2.59525	2.40799	15.4522	1.19392	3.47197	4.22947
2015	24	10.3075	2.63189	2.56535	15.8734	1.19392	3.49651	4.22069
2016	24	10.413	2.64617	2.47328	15.4649	1.16315	3.48738	4.22102
2017	24	10.5489	2.67415	2.31338	15.9099	1.16315	3.43399	4.23066
2018	24	10.6635	2.83908	2.29519	15.9387	1.16315	3.51155	4.19598
2019	24	10.7458	2.8622	2.32108	15.7513	1.1314	3.51453	4.19224
2002	25	8.6074	2.33214	3.13998	14.6603	1.38629	3.57515	4.22723
2003	25	8.70748	2.33214	3.06798	14.8162	1.41099	3.58352	4.22449
2004	25	8.87291	2.40695	2.79571	15.1331	1.45862	3.47197	4.24562
2005	25	8.97335	2.3979	2.99926	15.424	1.43508	3.56388	4.22478
2006	25	9.12238	2.37955	2.80348	15.6682	1.45862	3.48124	4.24534
2007	25	9.33141	2.36085	2.78086	15.9897	1.43508	3.47197	4.24883
2008	25	9.49447	2.4248	2.58736	16.0486	1.43508	3.45316	4.24836
2009	25	9.57686	2.5096	2.62012	15.8247	1.45862	3.42751	4.24708
2010	25	9.73306	2.43799	2.41801	16.1508	1.43508	3.36211	4.26698
2011	25	9.93445	2.36085	2.16497	16.3216	1.41099	3.29213	4.28693
2012	25	10.0813	2.37024	2.12103	16.3103	1.38629	3.29213	4.28619
2013	25	10.22	2.40695	2.1342	16.5771	1.38629	3.32504	4.27614
2014	25	10.3047	2.49321	2.1083	16.8069	1.38629	3.26576	4.28114
2015	25	10.3622	2.45101	2.25408	16.7595	1.38629	3.27336	4.28328
2016	25	10.4463	2.45101	2.17844	16.6728	1.28093	3.29953	4.27796
2017	25	10.5618	2.45101	2.12748	16.8783	1.16315	3.26194	4.28588
2018	25	10.6774	2.58022	2.09655	17.1179	1.22378	3.21888	4.28144
2019	25	10.7778	2.6174	1.98873	17.3252	1.19392	3.21888	4.27776
2002	26	8.71506	2.24071	3.78003	11.7377	1.58924	3.61092	4.22394
2003	26	8.83681	2.20827	4.00464	11.8972	1.4929	3.69635	4.20443
2004	26	8.98042	2.24071	3.78524	12.0155	1.38629	3.58352	4.23089
2005	26	9.07486	2.23001	3.80314	11.7874	1.45862	3.71357	4.19778
2006	26	9.22148	2.23001	3.82051	12.3333	1.42911	3.56953	4.23576
2007	26	9.39191	2.23001	3.60523	12.6665	1.39872	3.41115	4.27148
2008	26	9.52537	2.23001	3.63078	12.7648	1.36737	3.42751	4.26815
2009	26	9.62602	2.26176	3.67859	12.5733	1.335	3.29584	4.29373
2010	26	9.75319	2.09802	3.54487	13.287	1.38629	3.38439	4.28584
2011	26	9.91665	1.90211	3.3857	13.9127	1.16315	3.46574	4.27799
2012	26	10.054	2.0149	3.54962	14.5648	0.955511	3.41773	4.28301
2013	26	10.1936	1.97408	3.7183	14.5594	0.916291	3.48124	4.27072
2014	26	10.304	2.06686	3.68711	14.5743	0.916291	3.5582	4.24795
2015	26	10.3895	2.09186	3.6199	13.4074	0.916291	3.50556	4.25883
2016	26	10.4869	1.94591	3.71611	13.2914	0.955511	3.52342	4.26258
2017	26	10.6068	2.10413	3.55387	13.3215	0.993252	3.5293	4.25212
2018	26	10.7249	2.07944	3.56209	13.3622	1.02962	3.50255	4.25964
2019	26	10.7976	2.18605	3.49913	13.3322	1.06471	3.64806	4.21831
2002	27	8.72599	2.44235	2.74453	14.8394	1.19392	3.46886	4.24333
2003	27	8.86178	2.38876	2.47734	15.0838	1.25276	3.37759	4.26763
2004	27	9.0531	2.36085	2.35728	15.3321	1.335	3.30689	4.28416
2005	27	9.24542	2.48491	2.33469	15.6319	1.43508	3.30322	4.27411
2006	27	9.42859	2.5096	2.23533	15.7503	1.38629	3.23868	4.28482
2007	27	9.63835	2.58022	2.18449	15.924	1.38629	3.16969	4.29052
2008	27	9.86947	2.56495	2.10268	16.1627	1.36098	3.10009	4.30358
2009	27	9.97511	2.58776	1.97392	15.9757	1.36098	3.05871	4.30773
2010	27	10.1807	2.50144	1.82659	16.2754	1.36098	3.01798	4.32218
2011	27	10.3909	2.40695	1.64657	16.4605	1.28093	2.97553	4.3371
2012	27	10.5383	2.49321	1.53013	16.5361	1.16315	2.9069	4.33942
2013	27	10.653	2.57261	1.45666	16.8222	1.19392	3.00072	4.31864
2014	27	10.74	2.66026	1.73839	17.1365	1.19392	2.99573	4.31052
2015	27	10.7643	2.63189	1.58338	17.2126	1.22378	3.00568	4.31217
2016	27	10.8214	2.66723	1.65233	17.1988	1.19392	2.99072	4.30977
2017	27	10.9359	2.71469	1.70437	17.5182	1.19392	3.05871	4.29418
2018	27	11.038	2.70805	1.60096	17.7716	1.16315	2.96011	4.31027
2019	27	11.1072	2.79728	1.37968	17.7088	1.16315	2.98568	4.29597
2002	28	8.49188	2.20827	3.04973	13.8531	1.16315	3.54674	4.24198
2003	28	8.61704	2.25129	3.01211	14.0718	1.22378	3.48738	4.25347
2004	28	8.7814	2.23001	2.96615	14.4905	1.22378	3.43399	4.26697
2005	28	8.9	2.34181	3.03634	14.9098	1.19392	3.5175	4.23947
2006	28	9.06566	2.34181	3.1035	15.3061	1.28093	3.42751	4.26026
2007	28	9.25923	2.38876	2.96162	15.5861	1.19392	3.3673	4.2693
2008	28	9.39665	2.44235	2.87785	15.6969	1.16315	3.3673	4.26548
2009	28	9.45736	2.44235	2.76876	15.3162	1.19392	3.2581	4.28737
2010	28	9.64349	2.46385	2.55842	15.8154	1.16315	3.19253	4.29692
2011	28	9.84167	2.48491	2.27863	15.8731	1.1314	3.12236	4.30703
2012	28	9.95123	2.52573	2.16179	15.7845	0.993252	3.10459	4.30688
2013	28	10.0568	2.48491	2.00036	15.7385	0.832909	3.12676	4.30678
2014	28	10.1347	2.48491	2.1571	15.4769	0.788457	3.08649	4.31338
2015	28	10.1371	2.5416	2.42591	15.2886	0.741937	3.14845	4.2978
2016	28	10.1857	2.61007	2.16367	15.3128	0.788457	3.14415	4.29159
2017	28	10.2409	2.66026	2.21578	15.4251	0.993252	3.19048	4.27843
2018	28	10.3352	2.76632	2.33723	15.6857	1.02962	3.2068	4.26399
2019	28	10.4041	2.77882	2.3499	15.4982	1.09861	3.17805	4.268
2002	29	8.77617	2.06686	3.20975	12.365	1.28093	3.62434	4.23035
2003	29	8.88848	2.14007	3.15571	12.7448	1.335	3.56953	4.24095
2004	29	9.02099	2.11626	3.0952	13.3812	1.36098	3.49347	4.25991
2005	29	9.13054	2.15176	3.18112	13.1026	1.36098	3.53806	4.24694
2006	29	9.28061	2.29253	2.95978	13.7501	1.36098	3.46886	4.25462
2007	29	9.48037	2.2192	2.91211	13.4288	1.335	3.45316	4.26325
2008	29	9.694	2.26176	2.81469	13.5928	1.335	3.41444	4.26858
2009	29	9.73548	2.27213	2.69106	13.483	1.335	3.37074	4.27709
2010	29	9.92417	2.18605	2.5407	13.6147	1.335	3.35166	4.2872
2011	29	10.0949	2.09186	2.3615	13.5433	1.335	3.3322	4.29737
2012	29	10.1956	2.27213	2.50524	13.6084	1.22378	3.3499	4.28187
2013	29	10.3013	2.28238	2.60495	13.6597	1.19392	3.30322	4.28978
2014	29	10.368	2.25129	2.57361	13.3376	1.16315	3.19867	4.31235
2015	29	10.4435	2.27213	2.8112	13.2896	1.16315	3.31782	4.28824
2016	29	10.5509	2.29253	2.59798	13.1625	1.1314	3.29584	4.29114
2017	29	10.6302	2.3979	2.26387	13.0176	1.1314	3.32504	4.27749
2018	29	10.7307	2.34181	2.32545	13.277	1.09861	3.2884	4.28856
2019	29	10.7908	2.47654	2.36146	13.0996	0.788457	3.29953	4.27615
2002	30	8.80192	1.94591	2.86182	13.1107	1.4816	3.66356	4.22717
2003	30	8.94716	2.12823	2.86559	13.5207	1.4816	3.65584	4.21925
2004	30	9.09426	2.11626	2.75001	13.9388	1.50408	3.62966	4.22697
2005	30	9.18973	2.18605	2.9289	13.982	1.50408	3.64021	4.22052
2006	30	9.3404	2.14007	2.73705	14.2934	1.45862	3.54096	4.24764
2007	30	9.579	2.18605	2.62434	14.4894	1.45862	3.50856	4.2526
2008	30	9.82844	2.2192	2.31029	14.7638	1.4816	3.47816	4.25772
2009	30	9.92241	2.25129	2.29143	14.4891	1.4816	3.39451	4.27417
2010	30	10.126	2.13417	2.21212	14.7584	1.4816	3.37074	4.28647
2011	30	10.321	2.00148	2.1258	14.8484	1.4816	3.34639	4.2987
2012	30	10.408	2.2192	2.01349	14.7987	1.43508	3.39115	4.27667
2013	30	10.4849	2.27213	2.06341	14.7742	1.41099	3.32863	4.28607
2014	30	10.5349	2.2192	2.08638	15.205	1.38629	3.2884	4.29701
2015	30	10.5663	2.32239	2.21618	15.0359	1.38629	3.32143	4.28419
2016	30	10.6317	2.37024	1.9185	14.948	1.36098	3.26576	4.29138
2017	30	10.7617	2.45101	1.97197	15.2809	1.36098	3.22287	4.29272
2018	30	10.8444	2.5416	2.22247	15.2133	1.36098	3.34286	4.26194
2019	30	10.9007	2.61007	2.12585	15.2491	1.30833	3.39115	4.24511
2002	31	9.04275	2.18605	2.10572	14.9412	1.30833	3.58074	4.23547
2003	31	9.19441	2.05412	1.93735	15.3954	1.25276	3.56671	4.24631
2004	31	9.31821	2.16332	1.95367	15.611	1.25276	3.42751	4.27205
2005	31	9.44833	2.23001	2.11924	15.9321	1.36098	3.51453	4.24818
2006	31	9.58651	2.24071	1.89608	16.139	1.36098	3.45947	4.26038
2007	31	9.7343	2.25129	1.45787	16.5527	1.36098	3.39786	4.27314
2008	31	9.88354	2.30259	1.53585	17.0334	1.30833	3.37074	4.27499
2009	31	9.89116	2.2192	1.22488	16.5959	1.335	3.38099	4.2785
2010	31	10.1146	2.20827	1.25073	16.8772	1.16315	3.34286	4.28754
2011	31	10.3008	2.19722	1.27568	17.2139	1.16315	3.30322	4.29655
2012	31	10.4156	2.23001	1.23049	17.3309	1.22378	3.33932	4.28649
2013	31	10.5274	2.17475	1.39672	17.4417	1.22378	3.35341	4.28773
2014	31	10.6117	2.25129	1.17824	17.4762	1.16315	3.38099	4.27662
2015	31	10.5956	2.30259	1.4951	17.1139	1.06471	3.42426	4.2634
2016	31	10.6087	2.33214	1.33042	17.0343	0.916291	3.46886	4.252
2017	31	10.7383	2.34181	1.15963	17.2295	0.955511	3.49043	4.24616
2018	31	10.858	2.32239	1.30265	17.3624	0.875469	3.47197	4.25161
2019	31	10.9019	2.47654	1.31047	17.4339	0.741937	3.57235	4.21645
